# Supplementary material for: Morphological Characterization and Integrated Transcriptome and Proteome Analysis of Organ Development Defective 1 (odd1) Mutant in Cucumis sativus L
Source: Int J Mol Sci. 2022 May 23;23(10):5843. doi: 10.3390/ijms23105843 (PMC9145247; doi:10.3390/ijms23105843)
Supplement: Supplementary file 1 [file ijms-23-05843-s001.zip]

Archive with 1 entries (1 files):
- ijms-1715341-supplementary.pdf
